# Supplementary material for: Unveiling the molecular complexity of proliferative diabetic retinopathy through scRNA-seq, AlphaFold 2, and machine learning
Source: Front Endocrinol (Lausanne). 2024 May 10;15:1382896. doi: 10.3389/fendo.2024.1382896 (PMC11116564; doi:10.3389/fendo.2024.1382896)
Supplement: Supplementary file 1 [file Table_1.xlsx]

## Sheet: Sheet1
Supplementary Table 1. Genes Upregulated in Both Mesenchymal and Microglia Cells in PDR Compared to Controls and Their Expression Levels in Mesenchymal Cells.
Genes	p_val	avg_log2FC	PDR	Normal	p_val_adj
FN1	3.11868e-254	4.92874	0.976	0.59	1.8257e-249
ATP5F1E	0	3.81767	0.946	0	0
SPARC	6.67847e-258	3.80017	0.986	0.909	3.90964e-253
B2M	3.66416e-275	3.60355	1	0.999	2.14504e-270
IFI27	1.05764e-244	3.41421	0.913	0.313	6.19153e-240
MALAT1	1.81864e-163	2.989	0.981	0.994	1.06465e-158
ATP5MG	0	2.75421	0.878	0	0
ATP5MD	0	2.65448	0.839	0	0
TPM4	7.96227e-211	2.60623	0.964	0.798	4.66119e-206
ATP5PD	0	2.52944	0.816	0	0
ATP5MF	0	2.51501	0.844	0	0
ATP5MC2	0	2.46892	0.802	0	0
ATP5PF	0	2.41343	0.811	0	0
TMSB10	3.88005e-226	2.41319	0.986	0.973	2.27142e-221
A2M	2.84304e-66	2.3519	0.642	0.335	1.66435e-61
ACTB	1.59164e-197	2.30951	0.983	0.999	9.31762e-193
TMSB4X	2.92669e-244	2.30503	0.997	0.998	1.71331e-239
ATP5MC3	0	2.28562	0.769	0	0
ATP5MPL	0	2.28521	0.759	0	0
ATP5IF1	0	2.1231	0.762	0	0
ATP5F1B	0	2.11445	0.776	0	0
ATP5PO	0	2.08778	0.76	0	0
ATP5ME	0	2.04849	0.769	0	0
FTL	3.22128e-180	1.96278	0.995	1	1.88577e-175
ATP5F1C	0	1.94304	0.722	0	0
ANXA2	1.68245e-133	1.91552	0.962	0.942	9.84921e-129
S100A4	5.7672e-08	1.83365	0.602	0.573	0.00337618
FTH1	4.43214e-203	1.75857	0.991	0.998	2.59462e-198
IFITM3	1.81048e-178	1.7571	0.991	0.999	1.05987e-173
ATP5PB	0	1.70258	0.693	0	0
ATP5F1A	0	1.66366	0.691	0	0
RTRAF	4.83774e-304	1.63437	0.665	0	2.83206e-299
ATP5F1D	5.63237e-274	1.62417	0.608	0	3.29725e-269
MT2A	1.11573e-43	1.59643	0.87	0.819	6.53159e-39
CST3	2.17607e-89	1.274	0.958	0.982	1.27389e-84
AL450405.1	1.74268e-115	1.20336	0.615	0.151	1.02018e-110
IFI6	5.01505e-30	1.10954	0.826	0.682	2.93586e-25
RTF2	3.11693e-211	1.06397	0.483	0	1.82468e-206
HLA-DRA	3.0205e-19	1.05548	0.495	0.304	1.76823e-14
CTSB	6.02442e-64	1.00762	0.837	0.739	3.52676e-59
