# Supplementary material for: Unveiling the molecular complexity of proliferative diabetic retinopathy through scRNA-seq, AlphaFold 2, and machine learning
Source: Front Endocrinol (Lausanne). 2024 May 10;15:1382896. doi: 10.3389/fendo.2024.1382896 (PMC11116564; doi:10.3389/fendo.2024.1382896)
Supplement: Supplementary file 2 [file Table_2.xlsx]

## Sheet: sheet1
Supplementary Table 2. Genes Upregulated in Both Mesenchymal and Microglia Cells in PDR Compared to Controls and Their Expression Levels in Microglia Cells.
Genes	p_val	avg_log2FC	PDR	Normal	p_val_adj
FTL	2.95662e-202	4.59301	0.998	1	1.73083e-197
ATP5F1E	2.36887e-187	3.62442	0.943	0	1.38676e-182
B2M	3.16717e-206	3.36331	1	1	1.8541e-201
MALAT1	1.08842e-198	3.06069	0.997	0.997	6.37175e-194
FTH1	8.73071e-194	2.74384	0.999	1	5.11104e-189
FN1	1.32558e-62	2.69662	0.524	0.02	7.76009e-58
HLA-DRA	5.48215e-162	2.63139	0.993	1	3.2093e-157
ATP5MG	4.21562e-153	2.61582	0.848	0	2.46786e-148
CTSB	1.32547e-141	2.36212	0.983	0.857	7.75943e-137
ATP5PD	2.7506e-134	2.29995	0.79	0	1.61023e-129
ATP5MF	5.12827e-128	2.21275	0.769	0	3.00214e-123
ATP5MC2	5.82146e-116	2.10724	0.727	0	3.40794e-111
TMSB4X	4.61059e-202	2.1016	1	1	2.69908e-197
ATP5MPL	7.77707e-113	2.0339	0.716	0	4.55277e-108
ATP5MD	4.05797e-117	2.01789	0.731	0	2.37558e-112
IFI27	1.1191e-28	1.96949	0.295	0.012	6.55134e-24
ATP5PF	1.66621e-107	1.91259	0.696	0	9.75416e-103
ATP5MC3	1.81993e-103	1.88442	0.681	0	1.06541e-98
ATP5F1B	3.05108e-103	1.77659	0.68	0	1.78613e-98
ATP5IF1	2.485e-92	1.69223	0.636	0	1.45475e-87
ATP5PO	5.75593e-96	1.6634	0.651	0	3.36958e-91
ATP5PB	3.65168e-90	1.61322	0.627	0	2.13773e-85
ACTB	1.34106e-174	1.60833	0.998	1	7.85072e-170
ATP5ME	2.27807e-90	1.59053	0.628	0	1.3336e-85
ATP5F1C	2.64071e-84	1.50254	0.601	0	1.5459e-79
ATP5F1A	7.88797e-80	1.4529	0.581	0	4.61769e-75
TMSB10	9.00112e-153	1.40976	0.997	1	5.26935e-148
CST3	1.56825e-124	1.38438	0.987	0.997	9.1807e-120
MT2A	2.9681e-22	1.35082	0.568	0.233	1.73755e-17
IFI6	1.10324e-48	1.28441	0.691	0.201	6.45848e-44
IFITM3	8.91764e-53	1.25065	0.891	0.411	5.22048e-48
ANXA2	3.77567e-42	1.17134	0.893	0.624	2.21032e-37
SPARC	1.20736e-49	1.12293	0.506	0.05	7.06799e-45
RTRAF	5.10397e-57	1.12068	0.465	0	2.98792e-52
AL450405.1	8.60911e-54	1.11579	0.497	0.029	5.03986e-49
ATP5F1D	2.02181e-51	1.11347	0.432	0	1.18359e-46
A2M	3.36763e-60	1.09702	0.94	0.773	1.97145e-55
S100A4	1.7753e-24	1.06647	0.885	0.706	1.03928e-19
RTF2	2.75044e-53	1.05752	0.443	0	1.61014e-48
TPM4	1.55091e-46	1.00655	0.829	0.327	9.07915e-42
