# Supplementary material for: Unveiling the molecular complexity of proliferative diabetic retinopathy through scRNA-seq, AlphaFold 2, and machine learning
Source: Front Endocrinol (Lausanne). 2024 May 10;15:1382896. doi: 10.3389/fendo.2024.1382896 (PMC11116564; doi:10.3389/fendo.2024.1382896)
Supplement: Supplementary file 3 [file Table_3.xlsx]

## Sheet: sheet1
Supplementary Table 3. Genes Downregulated in Both Mesenchymal and Microglia Cells in PDR Compared to Controls and Their Expression Levels in Mesenchymal Cells.
Genes	p_val	avg_log2FC	PDR	Normal	p_val_adj
ATP5E	2.34464e-274	-2.89928	0	0.971	1.37258e-269
ALDOA	1.1972e-274	-2.88269	0	0.972	7.00855e-270
NEAT1	8.48996e-259	-2.65526	0.295	0.978	4.97011e-254
ATP5L	1.14503e-256	-2.58587	0	0.936	6.70312e-252
ATP5I	1.73564e-249	-2.47607	0	0.921	1.01606e-244
C14orf2	2.63957e-240	-2.4083	0	0.902	1.54523e-235
H3F3A	8.46902e-266	-2.38922	0.238	0.975	4.95785e-261
ATP5J	1.36336e-236	-2.34382	0	0.894	7.98125e-232
CEBPB	4.21462e-229	-2.34016	0.194	0.915	2.46728e-224
USMG5	6.4347e-233	-2.32032	0	0.886	3.76694e-228
ATP5G3	2.13891e-232	-2.31454	0	0.885	1.25214e-227
ATPIF1	1.97397e-225	-2.27603	0	0.87	1.15558e-220
ATP5G2	7.08967e-222	-2.25608	0	0.862	4.15036e-217
ATP5A1	4.14324e-219	-2.23557	0	0.856	2.42549e-214
ATP5B	2.83034e-208	-2.1759	0	0.831	1.65691e-203
ATP5D	1.29494e-216	-2.1698	0	0.85	7.58071e-212
ATP5J2	4.11916e-217	-2.16464	0	0.851	2.4114e-212
ATP5O	1.73461e-209	-2.11958	0	0.834	1.01546e-204
MTND2P28	4.16083e-155	-2.10964	0.04	0.717	2.43579e-150
INTS6	1.4466e-182	-2.10287	0.127	0.822	8.46852e-178
BTG2	6.03216e-186	-2.05983	0.196	0.873	3.53129e-181
AP001324.1	5.74379e-161	-2.02409	0.122	0.762	3.36247e-156
HSPA1B	1.01278e-173	-2.00636	0.075	0.779	5.92893e-169
CCNL1	1.87354e-183	-1.97432	0.292	0.873	1.09679e-178
ATP5H	7.15486e-191	-1.95121	0	0.789	4.18853e-186
ATP5C1	1.82025e-187	-1.93851	0	0.78	1.0656e-182
AC073621.1	7.39218e-128	-1.92389	0.003	0.615	4.32746e-123
THUMPD3-AS1	1.32102e-153	-1.919	0.144	0.758	7.73336e-149
AC016739.1	6.21533e-129	-1.89999	0.122	0.685	3.63852e-124
FTH1P10	3.81575e-145	-1.83448	0.054	0.699	2.23378e-140
PCSK7	9.55598e-137	-1.82375	0.125	0.713	5.59417e-132
HSPA1A	5.19215e-150	-1.82137	0.352	0.859	3.03953e-145
C14orf166	8.00111e-171	-1.81046	0	0.737	4.68393e-166
ARL6IP4	2.44172e-162	-1.80492	0.002	0.715	1.42941e-157
ATP5F1	7.2436e-168	-1.78365	0	0.729	4.24048e-163
KRTCAP2	4.04047e-166	-1.78094	0.005	0.73	2.36533e-161
DNAJB1	1.61073e-143	-1.77899	0.325	0.831	9.42938e-139
MAFF	2.4731e-76	-1.77447	0.04	0.463	1.44778e-71
ATP5G1	8.67501e-159	-1.73672	0	0.705	5.07844e-154
MIDN	1.0336e-149	-1.72653	0.127	0.75	6.05081e-145
PTGS2	1.19342e-90	-1.72523	0.047	0.525	6.98643e-86
AC024293.1	1.56525e-127	-1.72401	0.094	0.668	9.1631e-123
AC020916.1	9.82937e-88	-1.66939	0.049	0.512	5.75421e-83
KLF2	4.35713e-105	-1.64347	0.203	0.674	2.55071e-100
BRD2	1.27897e-155	-1.62469	0.304	0.817	7.48721e-151
DDIT3	4.70616e-130	-1.61878	0.217	0.76	2.75503e-125
AC073861.1	2.64705e-110	-1.61577	0.229	0.692	1.54961e-105
PET100	3.10041e-151	-1.60163	0.146	0.758	1.81501e-146
NFKBIZ	1.76671e-128	-1.58305	0.226	0.757	1.03425e-123
NR4A1	5.23693e-86	-1.57686	0.194	0.632	3.06575e-81
LINC00969	7.51148e-120	-1.56514	0	0.586	4.3973e-115
EIF3L	1.71245e-136	-1.54816	0.042	0.68	1.00249e-131
AC019205.3	2.71215e-114	-1.54672	0	0.568	1.58772e-109
C19orf60	1.31807e-133	-1.53775	0	0.63	7.71611e-129
IER2	2.52301e-182	-1.53717	0.552	0.954	1.47699e-177
CCDC85B	3.3848e-138	-1.52007	0.283	0.796	1.9815e-133
HNRNPA0	3.7189e-174	-1.49725	0.394	0.891	2.17708e-169
PGAM1	3.39132e-158	-1.49648	0.319	0.846	1.98531e-153
WSB1	1.54337e-176	-1.49299	0.425	0.916	9.03503e-172
JUND	3.09022e-108	-1.49128	0.28	0.727	1.80904e-103
RHOB	2.869e-134	-1.4859	0.34	0.822	1.67954e-129
SERTAD1	6.05453e-100	-1.47723	0.144	0.627	3.54438e-95
FKBP8	3.80037e-142	-1.46296	0.3	0.802	2.22478e-137
AC004453.1	7.4944e-97	-1.45691	0.066	0.56	4.3873e-92
PPP1R15A	2.68719e-144	-1.45497	0.373	0.859	1.57311e-139
RTFDC1	2.89075e-126	-1.45256	0	0.607	1.69227e-121
C7orf73	6.01991e-123	-1.45005	0	0.596	3.52412e-118
NOP53	9.81337e-156	-1.44781	0.363	0.852	5.74484e-151
CIRBP	9.96738e-213	-1.44186	0.644	0.983	5.835e-208
MCL1	1.59971e-149	-1.44089	0.427	0.877	9.36484e-145
PFKFB3	6.13052e-94	-1.43424	0.122	0.596	3.58887e-89
RSRP1	1.3056e-130	-1.42481	0.337	0.803	7.64313e-126
TMBIM4	9.39953e-153	-1.41792	0.328	0.844	5.50258e-148
SRSF2	4.65686e-157	-1.38074	0.446	0.892	2.72617e-152
MAT2A	1.71376e-91	-1.37538	0.191	0.631	1.00325e-86
SNRPN	5.74988e-128	-1.37458	0.247	0.762	3.36604e-123
FAM53C	1.35595e-91	-1.3482	0.049	0.534	7.93786e-87
EGR1	1.76659e-150	-1.34217	0.543	0.954	1.03418e-145
MMP24-AS1	3.28893e-109	-1.34042	0	0.55	1.92537e-104
ARPC1B	6.46458e-115	-1.33513	0.286	0.737	3.78443e-110
POLR2J3	2.90634e-98	-1.31852	0.052	0.556	1.7014e-93
GABPB1-AS1	4.49493e-87	-1.31476	0.068	0.53	2.63137e-82
TRIB1	2.08427e-61	-1.30785	0.028	0.392	1.22015e-56
SNHG9	4.06581e-100	-1.2696	0.193	0.666	2.38016e-95
HMGN2	7.88396e-158	-1.25149	0.46	0.911	4.61535e-153
BASP1	3.10302e-88	-1.24899	0.148	0.617	1.81654e-83
LINC00116	2.52872e-95	-1.23865	0	0.5	1.48034e-90
PABPC4	2.24013e-78	-1.23846	0.262	0.633	1.3114e-73
TUBB4B	7.78755e-135	-1.20585	0.46	0.885	4.55891e-130
NABP1	1.60445e-64	-1.20042	0.099	0.478	9.39263e-60
DDAH2	1.58444e-104	-1.16685	0.41	0.789	9.27548e-100
SNHG8	6.28814e-113	-1.16119	0.387	0.822	3.68114e-108
FUS	4.30637e-157	-1.15715	0.604	0.942	2.52099e-152
VAMP2	2.68882e-153	-1.14362	0.479	0.903	1.57406e-148
ANKRD11	5.32738e-93	-1.13814	0.217	0.672	3.1187e-88
SELENOH	2.65557e-106	-1.13175	0.335	0.761	1.5546e-101
NDUFA13	3.38522e-130	-1.1298	0.561	0.865	1.98174e-125
KDM6B	2.84931e-54	-1.12551	0.054	0.39	1.66801e-49
PSMA2	3.53178e-93	-1.08962	0.439	0.758	2.06754e-88
NDUFB8	5.45828e-126	-1.07902	0.528	0.878	3.19533e-121
SNHG25	3.53227e-65	-1.07843	0.115	0.5	2.06783e-60
SNHG6	7.32254e-122	-1.07494	0.53	0.876	4.28669e-117
TRIR	2.15361e-102	-1.07446	0.429	0.792	1.26074e-97
LINC01578	3.61403e-72	-1.06071	0.113	0.525	2.11569e-67
TMEM256	1.02259e-76	-1.05773	0.248	0.628	5.98635e-72
SF1	3.01266e-75	-1.04852	0.285	0.647	1.76364e-70
CSRNP1	1.42736e-47	-1.03692	0.115	0.42	8.35591e-43
EIF4A1	3.31415e-68	-1.0365	0.042	0.441	1.94013e-63
PLK3	2.35803e-57	-1.03211	0.109	0.456	1.38041e-52
PCF11	6.75129e-71	-1.024	0.149	0.555	3.95227e-66
H1FX	1.97536e-61	-1.00498	0.28	0.613	1.1564e-56
