# Supplementary material for: Unveiling the molecular complexity of proliferative diabetic retinopathy through scRNA-seq, AlphaFold 2, and machine learning
Source: Front Endocrinol (Lausanne). 2024 May 10;15:1382896. doi: 10.3389/fendo.2024.1382896 (PMC11116564; doi:10.3389/fendo.2024.1382896)
Supplement: Supplementary file 4 [file Table_4.xlsx]

## Sheet: sheet1
Supplementary Table 4. Genes Downregulated in Both Mesenchymal and Microglia Cells in PDR Compared to Controls and Their Expression Levels in Microglia Cells.
Genes	p_val	avg_log2FC	PDR	Normal	p_val_adj
ATP5E	0	-3.72181	0	0.988	0
ATP5G2	0	-3.18845	0	0.895	0
ALDOA	0	-3.18684	0	0.878	0
ATP5L	0	-3.07314	0	0.857	0
ATP5I	0	-2.84846	0	0.77	0
C14orf2	0	-2.65911	0	0.714	0
AC020916.1	0	-2.656	0.03	0.641	0
ATP5G3	0	-2.59177	0	0.711	0
H3F3A	7.76757e-236	-2.55045	0.279	0.913	4.54721e-231
ATP5J2	0	-2.53874	0	0.673	0
ATP5B	0	-2.48789	0	0.647	0
ATP5J	0	-2.41203	0	0.63	0
ATP5O	0	-2.40029	0	0.615	0
USMG5	0	-2.38685	0	0.595	0
ATP5D	0	-2.33696	0	0.603	0
EGR1	1.55005e-203	-2.29337	0.355	0.936	9.07417e-199
NOP53	6.89964e-175	-2.28838	0.284	0.816	4.03912e-170
ATP5A1	0	-2.24594	0	0.58	0
NEAT1	8.57634e-178	-2.23349	0.529	0.945	5.02067e-173
MTND2P28	1.84523e-150	-2.15731	0.05	0.417	1.08022e-145
ATP5H	0	-2.12486	0	0.516	0
KDM6B	6.78158e-159	-2.05897	0.073	0.496	3.97e-154
ATP5C1	0	-2.05184	0	0.493	0
NR4A1	2.58472e-134	-2.04741	0.29	0.764	1.51312e-129
ATPIF1	0	-1.97978	0	0.458	0
C14orf166	0	-1.97621	0	0.466	0
EIF3L	1.06251e-241	-1.9699	0.041	0.504	6.22001e-237
AP001324.1	3.98879e-185	-1.94511	0.06	0.499	2.33508e-180
ATP5G1	0	-1.92708	0	0.469	0
PLK3	1.18474e-103	-1.90529	0.138	0.522	6.9356e-99
C19orf60	0	-1.90381	0	0.461	0
ATP5F1	0	-1.82145	0	0.411	0
THUMPD3-AS1	7.54816e-106	-1.80378	0.075	0.411	4.41877e-101
ARL6IP4	0	-1.78172	0.002	0.394	0
ARPC1B	2.74538e-89	-1.72864	0.446	0.729	1.60717e-84
PGAM1	8.55188e-77	-1.72748	0.184	0.516	5.00636e-72
TRIB1	7.36172e-70	-1.71603	0.269	0.586	4.30962e-65
MCL1	1.39333e-116	-1.69293	0.566	0.851	8.1567e-112
SNHG8	1.15964e-80	-1.67448	0.306	0.647	6.78865e-76
SRSF2	2.36851e-90	-1.66039	0.467	0.752	1.38655e-85
BTG2	9.55209e-123	-1.64034	0.605	0.895	5.59189e-118
FAM53C	2.20182e-91	-1.63737	0.077	0.388	1.28896e-86
HSPA1B	6.28082e-46	-1.63484	0.321	0.545	3.67686e-41
BASP1	1.86171e-71	-1.62142	0.158	0.478	1.08987e-66
HNRNPA0	1.32799e-73	-1.61638	0.333	0.638	7.77421e-69
FTH1P10	4.34677e-64	-1.61417	0.156	0.452	2.54464e-59
RTFDC1	0	-1.6119	0	0.341	0
CIRBP	2.06667e-123	-1.60626	0.583	0.866	1.20985e-118
AC024293.1	4.45693e-113	-1.60337	0.055	0.373	2.60913e-108
AC073861.1	1.25716e-83	-1.57596	0.084	0.385	7.35954e-79
CEBPB	1.0928e-70	-1.53983	0.428	0.7	6.39735e-66
INTS6	1.1967e-70	-1.53871	0.091	0.373	7.00557e-66
PET100	5.86318e-56	-1.49886	0.128	0.394	3.43237e-51
PABPC4	3.82304e-47	-1.49842	0.338	0.566	2.23805e-42
CCDC85B	1.66425e-46	-1.48202	0.181	0.431	9.74269e-42
SNHG6	1.11628e-76	-1.4717	0.482	0.741	6.53479e-72
GABPB1-AS1	4.13959e-94	-1.46196	0.041	0.3	2.42335e-89
IER2	1.26847e-118	-1.4535	0.698	0.915	7.42575e-114
TRIR	2.39395e-43	-1.44755	0.298	0.522	1.40144e-38
AC016739.1	4.85464e-73	-1.4457	0.073	0.341	2.84195e-68
AC019205.3	0	-1.44317	0	0.3	0
SELENOH	1.32543e-36	-1.43017	0.347	0.528	7.75917e-32
AC073621.1	2.14656e-287	-1.42281	0	0.28	1.25661e-282
KRTCAP2	5.8656e-255	-1.39296	0.003	0.292	3.43378e-250
LINC00969	3.94538e-251	-1.39189	0	0.245	2.30966e-246
CSRNP1	5.26127e-42	-1.38795	0.147	0.379	3.08e-37
POLR2J3	1.20543e-96	-1.37754	0.036	0.289	7.05673e-92
TUBB4B	1.04305e-36	-1.36616	0.266	0.478	6.10614e-32
FKBP8	1.38722e-35	-1.34451	0.247	0.455	8.12091e-31
BRD2	1.68221e-34	-1.30711	0.385	0.548	9.84783e-30
NFKBIZ	2.99478e-45	-1.29994	0.406	0.618	1.75317e-40
NDUFA13	1.5084e-27	-1.27643	0.375	0.504	8.83031e-23
SNHG25	2.76559e-30	-1.27495	0.113	0.294	1.619e-25
TMEM256	2.5933e-25	-1.27309	0.188	0.359	1.51814e-20
JUND	1.13038e-33	-1.26411	0.354	0.534	6.61735e-29
CCNL1	2.06622e-56	-1.26255	0.57	0.72	1.20958e-51
SF1	1.95838e-23	-1.25598	0.293	0.437	1.14645e-18
VAMP2	6.9918e-28	-1.24483	0.301	0.466	4.09307e-23
FUS	3.66311e-54	-1.24382	0.553	0.706	2.14442e-49
MAFF	2.97076e-60	-1.23965	0.045	0.251	1.73911e-55
EIF4A1	1.70791e-49	-1.23496	0.07	0.283	9.9983e-45
TMBIM4	5.74919e-26	-1.2208	0.407	0.519	3.36563e-21
DNAJB1	1.40608e-33	-1.22039	0.391	0.569	8.23135e-29
HSPA1A	5.87829e-73	-1.21884	0.655	0.825	3.44121e-68
LINC01578	4.53584e-30	-1.21845	0.141	0.329	2.65532e-25
C7orf73	4.80815e-224	-1.21018	0	0.219	2.81474e-219
NABP1	6.75871e-22	-1.20715	0.263	0.414	3.95662e-17
SERTAD1	8.75017e-36	-1.18479	0.089	0.28	5.12244e-31
H1FX	4.57155e-21	-1.18031	0.226	0.379	2.67623e-16
LINC00116	4.52507e-236	-1.17756	0	0.23	2.64902e-231
SNHG9	1.5966e-37	-1.16122	0.073	0.257	9.34666e-33
DDIT3	5.01301e-19	-1.15606	0.184	0.329	2.93467e-14
PPP1R15A	2.02381e-32	-1.14881	0.488	0.612	1.18476e-27
PCSK7	8.38352e-33	-1.1481	0.079	0.254	4.90779e-28
PTGS2	8.49416e-19	-1.14648	0.159	0.309	4.97257e-14
MIDN	1.69035e-18	-1.14625	0.185	0.327	9.8955e-14
NDUFB8	6.25408e-21	-1.13394	0.426	0.504	3.6612e-16
SNRPN	9.43836e-22	-1.12455	0.148	0.303	5.52531e-17
MAT2A	1.79551e-16	-1.0949	0.262	0.382	1.05111e-11
PCF11	4.14763e-16	-1.08551	0.219	0.347	2.42807e-11
PFKFB3	4.94656e-19	-1.0776	0.302	0.431	2.89577e-14
ANKRD11	1.64113e-15	-1.06261	0.203	0.329	9.60734e-11
RSRP1	2.49599e-17	-1.05978	0.349	0.452	1.46118e-12
AC004453.1	1.24621e-59	-1.05601	0.032	0.213	7.29546e-55
KLF2	4.96792e-16	-1.04476	0.322	0.431	2.90827e-11
WSB1	4.6193e-38	-1.04365	0.589	0.676	2.70418e-33
PSMA2	6.07569e-11	-1.03171	0.271	0.35	3.55677e-06
MMP24-AS1	4.54731e-191	-1.02474	0	0.187	2.66204e-186
HMGN2	5.02428e-29	-1.01532	0.445	0.574	2.94127e-24
RHOB	5.72008e-27	-1.00689	0.581	0.63	3.34859e-22
DDAH2	7.71131e-09	-1.00552	0.282	0.344	0.000451428
