# Supplementary material for: Unveiling the molecular complexity of proliferative diabetic retinopathy through scRNA-seq, AlphaFold 2, and machine learning
Source: Front Endocrinol (Lausanne). 2024 May 10;15:1382896. doi: 10.3389/fendo.2024.1382896 (PMC11116564; doi:10.3389/fendo.2024.1382896)
Supplement: Supplementary file 5 [file Table_5.xlsx]

## Sheet: sheet1
Supplementary Table 5. Genes Downregulated in Mesenchymal and Upregulated in Microglia Cells in PDR Compared to Controls and Their Expression Levels in Mesenchymal Cells.
Genes	p_val	avg_log2FC	PDR	Normal	p_val_adj
ALDH1A1	3.87734e-122	-1.61067	0.028	0.62	2.26983e-117
SELENOP	2.27045e-165	-1.38114	0.422	0.947	1.32915e-160
GLUL	4.86658e-153	-1.2678	0.448	0.89	2.84895e-148
DAB2	5.41647e-99	-1.17261	0.359	0.761	3.17085e-94
