# Supplementary material for: Unveiling the molecular complexity of proliferative diabetic retinopathy through scRNA-seq, AlphaFold 2, and machine learning
Source: Front Endocrinol (Lausanne). 2024 May 10;15:1382896. doi: 10.3389/fendo.2024.1382896 (PMC11116564; doi:10.3389/fendo.2024.1382896)
Supplement: Supplementary file 6 [file Table_6.xlsx]

## Sheet: sheet1
Supplementary Table 6. Genes Downregulated in Mesenchymal and Upregulated in Microglia Cells in PDR Compared to Controls and Their Expression Levels in Microglia Cells.
Genes	p_val	avg_log2FC	PDR	Normal	p_val_adj
GLUL	5.20803e-53	1.19937	0.93	0.72	3.04883e-48
DAB2	6.1873e-40	1.03628	0.808	0.335	3.6221e-35
SELENOP	2.18815e-35	2.11195	0.613	0.236	1.28096e-30
ALDH1A1	6.07891e-35	1.01975	0.425	0.061	3.55865e-30
