# Supplementary material for: Unveiling the molecular complexity of proliferative diabetic retinopathy through scRNA-seq, AlphaFold 2, and machine learning
Source: Front Endocrinol (Lausanne). 2024 May 10;15:1382896. doi: 10.3389/fendo.2024.1382896 (PMC11116564; doi:10.3389/fendo.2024.1382896)
Supplement: Supplementary file 7 [file Table_7.xlsx]

## Sheet: sheet1
Supplementary Table 7. Genes Upregulated in Mesenchymal and Downregulated in Microglia Cells in PDR Compared to Controls and Their Expression Levels in Mesenchymal Cells.
Genes	p_val	avg_log2FC	PDR	Normal	p_val_adj
C12orf75	2.30849e-83	1.21996	0.351	0.05	1.35142e-78
ITM2C	3.53931e-32	1.0721	0.648	0.46	2.07195e-27
CCND1	1.07529e-16	1.01456	0.625	0.505	6.29485e-12
