# Supplementary material for: Unveiling the molecular complexity of proliferative diabetic retinopathy through scRNA-seq, AlphaFold 2, and machine learning
Source: Front Endocrinol (Lausanne). 2024 May 10;15:1382896. doi: 10.3389/fendo.2024.1382896 (PMC11116564; doi:10.3389/fendo.2024.1382896)
Supplement: Supplementary file 8 [file Table_8.xlsx]

## Sheet: Mes_up_MGs_down_degCellCategory
Supplementary Table 8. Genes Upregulated in Mesenchymal and Downregulated in Microglia Cells in PDR Compared to Controls and Their Expression Levels in Microglia Cells.
Genes	p_val	avg_log2FC	PDR	Normal	p_val_adj
C12orf75	6.24876e-96	-1.42082	0.035	0.286	3.65809e-91
ITM2C	1.2365e-53	-1.3708	0.104	0.356	7.23857e-49
CCND1	8.42556e-41	-1.26833	0.327	0.554	4.93241e-36
