# Supplementary material for: Unveiling the molecular complexity of proliferative diabetic retinopathy through scRNA-seq, AlphaFold 2, and machine learning
Source: Front Endocrinol (Lausanne). 2024 May 10;15:1382896. doi: 10.3389/fendo.2024.1382896 (PMC11116564; doi:10.3389/fendo.2024.1382896)
Supplement: Supplementary file 9 [file Table_9.xlsx]

## Sheet: Sheet 1
Supplementary Table 9. UpSet Plot Data Showcasing Intersection of Genes Identified Across All Analytical Algorithms.
elements	Radiality	MNC	MCC	EPC	DMNC	Degree	Closeness
H3C13	1	1	1	0	0	1	1
PSIP1	1	1	1	1	0	1	1
METTL14	1	0	0	0	0	0	0
H4C6	1	1	1	1	0	1	1
KMT2A	1	1	1	0	0	1	1
RBBP5	1	1	1	1	0	1	1
H2AC8	1	1	1	1	1	1	1
H2BC12	1	1	1	1	1	1	1
H2AC13	1	1	1	1	1	1	1
H2AC16	1	1	1	1	1	1	1
H2AC15	0	1	1	1	1	1	1
H2AC4	0	0	0	1	1	0	0
H2AC6	0	0	0	1	1	0	0
H3C15	0	0	0	0	1	0	0
H3C14	0	0	0	0	1	0	0
H2AC17	0	0	0	0	1	0	0
